# Supplementary material for: Approach for Phased Sequence-Based Genotyping of the Critical Pharmacogene Dihydropyrimidine Dehydrogenase (DPYD)
Source: Int J Mol Sci. 2024 Jul 11;25(14):7599. doi: 10.3390/ijms25147599 (PMC11277299; doi:10.3390/ijms25147599)
Supplement: Supplementary file 1 [file ijms-25-07599-s001.zip]

Archive with 1 entries (1 files):
- ijms-3060383-Supplementary materials.pdf
